# Supplementary material for: Menstrual and reproductive outcomes after use of balloon tamponade for severe postpartum hemorrhage
Source: BMC Pregnancy Childbirth. 2018 Nov 21;18:451. doi: 10.1186/s12884-018-2085-6 (PMC6249747; doi:10.1186/s12884-018-2085-6)
Supplement: Supplementary file 4 — Dataset. This file is the dataset of this study. (XLSX 34 kb) [file 12884_2018_2085_MOESM4_ESM.xlsx]

## Sheet: Sheet1
code	group	gestation	parity	multiparity	twin	previous_cs	delivery_mode	PPH_cause	blood_loss	coagulopathy	transfusion	endometritis	quest_1	quest_2	quest_3a	quest_3b	quest_3c	quest_3d	quest_4a	quest_4b	quest_4c	quest_4d	quest_5contraception	quest_5monthstart	quest_5duration	subsequent_preg	quest_6miscarrigeno	quest_6miscarriagemonth	quest_6terminateno	quest_6terminatemonth	quest_7birthno	ectopic	quest_7birthmonth	quest_8aterm	quest_8apreterm	quest_8b	quest_8c	quest_8d	quest_9	delivery_study
1	1	37	0	0	0	0	4	1	1000	0	0	0	3	3	1	2	2	1	1	2	2	1	2	1	99	0	0		0		0	0							1	17
2	1	39	1	1	0	0	1	1	1200	0	1	0	12	14	1	2	2	2	1	2	2	2	1			0	0		0		0	0							1	20
3	1	37	1	1	0	0	4	2	1100	0	0	0	3	2	1	2	1	2	1	2	1	2	1			0	0		0		0	0							1	25
4	1	37	1	1	1	0	4	1	1500	1	1	0	0	1	1	2	2	2	1	2	2	2	2	1	99	0	0		0		0	0								23
5	1	37	1	1	1	1	4	1	1000	0	0	0	0	2	1	2	2	1	1	2	2	1	1			0	0		0		0	0							1	31
6	1	37	1	1	0	0	1	4	2000	0	1	0	12	7.5	1	2	2	1	1	2	2	1	2	6	99	0	0		0		0	0							1	29
7	1	40	1	1	0	0	1	1	1600	0	1	0	12	6	1	2	1	1	1	2	2	1	2	6	99	0	0		0		0	0							1	33
8	1	40	1	1	0	0	1	1	1500	0	1	0	7	8	1	2	2	1	1	2	2	1	1			1	0		0		1	0	19	1		1	1	2	1	32
9	1	37	0	0	1	0	4	2	2000	0	1	0	20	23	1	2	2	1	1	2	2	1	2	3	99	0	0		0		0	0		1						35
10	1	41	0	0	0	0	4	1	1160	0	1	0	2	3	1	2	2	1	1	2	2	1	2	3	22	0	0		0		0	0							1	34
11	1	37	0	0	1	0	4	1	2570	0	1	0	0	1	1	2	2	1	1	2	2	1	1			0	0		0		0	0							1	33
12	1	38	3	1	1	0	4	2	1200	0	1	0	0	1	1	3	2	1	1	3	1	1	2	0	99	0	0		0		0	0							1	39
13	1	35	0	0	1	0	4	2	1000	0	1	0	1	1	1	2	2	1	1	2	2	1	1			0	0		0		0	0							1	38
14	1	36	1	1	0	0	3	4	1200	1	1	0	4	5	1	2	2	1	1	3	2	1	1			1	0		0		1	0	19	1		1	1	1	1	42
15	1	37	1	1	0	0	4	2	1500	0	1	0	2	4	1	3	2	2	1	3	2	1	2	4	99	0	0		0		0	0							1	41
16	1	39	0	0	0	0	4	1	1500	0	1	0	0	1	1	2	2	1	1	2	2	2	2	1	99	0	0		0		0	0							1	41
17	1	40	0	0	0	0	4	1	1500	0	1	0	1	1	1	2	2	1	1	2	2	1	1			0	0		0		0	0							1	40
18	1	38	1	1	0	0	4	2	2200	1	1	0	0	1	2	2	2	2	1	2	2	2	1	1	24	1	0		0		1	0	48	1		1	1	1	1	52
19	1	36	0	0	0	0	4	1	1200	0	0	0	1	2	1	2	2	1	1	2	2	1	1	2	24	1	0		0		1	0	36	1		1	3	1	1	50
20	1	40	0	0	0	0	1	1	2300	1	1	0	1	2	1	2	1	1	1	2	1	1	1			0	0		0		0	0		1					1	48
21	1	40	0	0	0	0	4	1	1200	0	1	0	3	3	1	2	2	2	1	2	2	2	1			0	0		0		0	0		1						47
22	1	40	1	1	0	0	4	1	2000	0	1	0	2	2	1	2	3	1	1	2	3	1	2	1	99	0	0		0		0	0							1	45
23	1	37	1	1	0	0	4	2	1600	1	1	0	7	7	1	2	3	1	1	2	2	1	1	1	20	1	0		1	27	0	0		1						45
24	1	38	0	0	0	0	4	2	1500	0	1	0	9	10	1	3	2	2	1	3	2	2	1			0	0		0		0	0		1						44
25	1	37	0	0	1	0	4	1	1800	0	1	0	24	3	1	2	3	1	1	2	3	1	1			0	0		0		0	0							1	48
26	1	38	0	0	0	0	4	2	1250	0	1	0	15	3	2	2	1	1	1	2	1	1	2	6	99	0	0		0		0	0							0	52
27	1	39	1	1	0	0	1	4	1700	1	1	0	0	2	1	2	2	1	1	2	2	1	1			1	0		0		1	0	48	1		1	1	2	1	59
28	1	40	0	0	0	0	4	1	1850	1	1	0	0	1.5	1	2	3	1	1	2	3	1	2	1	99	0	0		0		0	0							1	59
29	1	40	0	0	0	0	4	1	1200	0	1	0	0	2	1	2	2	1	1	2	2	1	1			1	1	11	0		0	0							1	65
30	1	38	1	1	0	1	4	1	2800	0	1	1	0	1	1	2	2	1	1	2	2	1	2	3	99	0	0		0		0	0							1	63
31	1	41	0	0	0	0	4	1	1710	0	1	0	0	2.5	1	2	2	1	2	2	2	1	1			0	0		0		0	0							1	63
32	1	38	1	1	0	1	4	2	1800	0	1	0	0	1	1	2	3	1	1	2	3	1	2	2	36	0	0		0		0	0							1	61
33	1	37	1	1	0	1	4	2	2150	0	1	0	12	14	1	2	3	1	1	2	3	1	1	6	12	1	0		0		0	1							1	61
34	1	40	2	1	0	0	1	1	3050	1	1	0	2	2	2	2	1	2	3	2	2	2	2	6	99	0	0		0		0	0							1	71
35	1	30	0	0	0	0	4	1	1660	0	1	0	0	3	1	2	2	1	2	2	1	1	1			0	0		0		0	0							1	71
36	1	41	1	1	0	1	4	1	4000	1	1	0	3	4	1	3	1	1	1	3	1	1	2	5	99	0	0		0		0	0							1	70
37	1	37	0	0	0	0	4	2	4000	1	1	0	7	10	1	2	2	1	1	2	2	1	2	10	99	0	0		0		0	0							1	77
38	1	38	0	0	0	0	1	1	3150	1	1	0	0	3.5	3	2	2	1	3	2	2	1	2	3.5	99	0	0		0		0	0							1	73
39	1	40	1	1	0	0	1	1	2000	0	1	0	9	10	3	2	3	1	3	2	3	1	1	10	12	1	1	24	0		0	0							2	79
40	2	41	0	0	0	0	1	1	1100	0	1	0	0	2	1	2	2	1	1	2	2	1	1			1	0		0		1	0	18	1		1	1	1		71
41	2	37	1	1	0	0	4	1	2500	1	0	0	2	6	1	2	2	2	1	2	2	2	1			1	0		0		1	0	28	1		1	1	1		71
42	2	38	2	1	1	0	4	1	1250	0	1	0	0	3	1	2	2	1	2	2	2	1	2	1	99	0	0		0		0	0								70
43	2	41	0	0	0	0	3	1	1300	0	0	0	6	10	1	2	2	1	1	2	2	1	1			1	0		1	35	0	0								70
44	2	36	0	0	1	0	4	2	2500	1	1	0	0	3	1	2	2	1	2	1	3	1	1			0	0		0		0	0								69
45	2	38	1	1	0	1	4	2	2000	1	1	0	0	1	1	2	2	1	1	2	2	1	2	1	99	0	0		0		0	0								69
46	2	44	1	1	0	1	4	2	3000	1	1	0	6	8	1	3	3	1	1	2	2	1	2	2	99	0	0		0		0	0								69
47	2	39	0	0	0	0	4	1	1300	0	0	0	4	6	1	2	2	1	1	3	1	1	2	4	12	0	0		0		0	0								69
48	2	40	2	1	0	1	1	4	1300	0	0	0	12	15	1	2	2	1	1	2	2	1	2	12	99	0	0		0		0	0								69
49	2	30	1	1	0	1	4	1	2095	1	1	0	1	3	1	2	2	1	1	2	2	1	1			1	0		1	35	0	0								68
50	2	38	0	0	0	0	4	1	1100	0	1	0	3	5	1	2	2	1	1	2	2	1	2	2	24	0	0		0		0	0								67
51	2	40	0	0	0	0	1	1	1100	0	1	0	8	10	1	2	2	1	1	2	2	1	1			1	0		0		1	0	34	1		1	3	2		66
52	2	40	1	1	0	0	4	1	1400	0	0	0	5	7	1	2	2	1	1	2	2	1	2	5	99	0	0		0		0	0								66
53	2	39	1	1	0	1	4	1	1250	0	1	0	0	2	1	2	2	1	2	2	1	1	2	2	99	0	0		0		0	0								66
54	2	40	1	1	0	1	1	4	1150	0	0	0	6	8	1	2	2	2	1	2	2	2	2	2	99	0	0		0		0	0								66
55	2	38	1	1	0	0	4	2	1200	0	0	0	1	2	1	2	2	2	2	3	1	1	2	1	99	0	0		0		0	0								66
56	2	38	2	1	0	0	4	1	1560	1	1	0	6	8	1	2	2	1	2	1	3	1	2	6	99	0	0		0		0	0								65
57	2	39	1	1	0	1	4	1	1085	0	0	0	12	8	1	2	2	1	1	2	2	1	2	0	99	0	0		0		0	0								65
58	2	37	0	0	1	0	4	1	2210	1	1	0	0	2	1	2	2	1	1	2	2	1	2	2	99	0	0		0		0	0								65
59	2	38	1	1	0	1	4	1	1230	0	0	0	0	2	1	2	2	1	1	2	2	1	2	2	99	0	0		0		0	0								65
60	2	39	2	1	0	1	4	1	1050	0	0	0	0	3	1	2	1	1	2	3	1	1	2	0	99	0	0		0		0	0								65
61	2	39	1	1	0	1	4	1	1950	0	1	1	5	7	1	2	3	1	1	2	2	1	2	0	99	0	0		0		0	0								65
62	2	38	0	0	1	0	4	1	1100	0	1	0	0	2	1	2	2	1	1	2	2	1	1	3	24	1	1	30	0		0	0								65
63	2	37	0	0	0	0	4	2	1580	1	1	0	9	11	1	2	2	1	2	3	1	1	1			0	0		0		0	0								65
64	2	38	2	1	0	0	4	1	1100	0	1	0	2	4	1	2	2	2	1	2	2	2	2	2	99	0	0		0		0	0								64
65	2	40	4	1	0	0	4	1	1060	0	1	0	0	2	1	2	2	1	1	2	2	1	2	2	99	0	0		0		0	0								63
66	2	38	0	0	0	0	4	2	1300	0	0	0	5	7	1	2	2	1	1	2	2	1	2	6	24	0	0		0		0	0								63
67	2	31	0	0	1	0	4	2	1130	0	1	1	0	2	1	2	2	1	1	1	2	2	1			0	0		0		0	0								62
68	2	39	0	0	0	0	4	1	1150	0	1	0	1	2	1	2	2	1	1	2	2	1	1	2	24	1	1	52	0		0	0								61
69	2	36	2	1	0	1	4	2	1050	0	0	0	0	2	1	2	2	1	2	3	2	1	2	1	99	0	0		0		0	0								61
70	2	40	1	1	0	1	4	1	1300	0	1	0	6	8	2	2	2	2	2	3	2	2	1	6	12	1	1	48	0		0	0								61
71	2	39	1	1	0	0	4	1	1300	0	0	0	3	6	1	2	2	2	1	2	2	2	2	3	99	0	0		0		0	0								61
72	2	37	0	0	0	0	4	2	1160	0	1	0	4	7	1	2	2	1	1	2	2	1	1			1	0		0		1	0	35	1		1	1	1		61
73	2	34	1	1	0	1	4	2	1175	0	0	0	9	12	1	2	2	1	1	2	2	1	2	2	99	0	0		0		0	0								61
74	2	44	1	1	0	0	1	4	1100	0	1	0	0	2	1	2	2	1	2	1	3	1	2	1	36	0	0		0		0	0								61
75	2	41	1	1	0	0	4	1	1200	0	0	0	7	10	1	2	2	1	1	2	2	1	2	6	30	0	0		0		0	0								60
76	2	40	1	1	0	0	4	2	1100	0	0	0	2	3	1	2	2	1	1	2	2	1	2	2	99	0	0		0		0	0								59
77	2	39	1	1	0	0	1	1	1200	1	1	0	0	1	2	2	1	2	1	2	2	2	2	1	99	0	0		0		0	0								59
78	2	38	0	0	0	0	1	1	1330	0	1	0	0	2	1	2	2	1	1	2	2	1	1			1	0		0		1	0	14	1		1	1	1		59
79	2	38	1	1	0	0	4	2	1070	0	0	0	2	5	1	2	2	1	1	2	2	1	2	2	99	0	0		0		0	0								59
80	2	33	2	1	0	0	4	2	1500	0	1	0	0	2	1	2	2	3	1	2	2	3	2	1	99	0	0		0		0	0								59
81	2	40	2	1	0	0	4	1	1320	0	0	0	6	8	1	2	2	1	1	2	2	1	2	6	99	0	0		0		0	0								59
82	2	38	0	0	0	0	4	1	1680	0	1	0	1	2	1	2	2	1	1	2	2	1	1			1	0		0		1	0	21	2	36	1	3	1		59
83	2	38	1	1	0	1	4	1	1350	0	0	0	30	9	1	2	2	1	1	2	2	1	2	0	99	0	0		0		0	0								58
84	2	40	1	1	0	0	1	4	1300	0	0	0	0	2	1	2	1	2	1	2	2	2	2	1	99	0	0		0		0	0								58
85	2	36	0	0	1	0	4	1	1400	0	0	0	0	2	1	2	2	1	1	2	3	1	1			0	0		0		0	0								58
86	2	38	1	1	0	1	4	1	1430	0	0	0	1	2	1	2	2	1	1	2	2	1	1			1	0		0		0	1	42	1		1	3	1		57
87	2	33	1	1	0	0	4	1	1540	0	0	0	0	3	2	2	2	1	2	3	2	1	2	3	99	0	0		0		0	0								57
88	2	40	0	0	0	0	4	1	1615	0	1	0	8	12	1	2	2	1	1	2	2	1	1			0	0		0		0	0								57
89	2	38	1	1	0	1	4	1	1300	0	0	0	6	9	1	2	2	1	1	2	2	1	2	0	99	0	0		0		0	0								57
90	2	41	0	0	0	0	4	1	1200	0	0	0	8	11	1	2	1	1	1	2	3	1	1			1	0		0		1	0	30	1		1	3	2		57
91	2	40	1	1	0	0	1	1	1590	0	1	0	3	5	1	2	2	1	1	2	2	1	2	3	99	0	0		0		0	0								56
92	2	38	1	1	0	1	4	1	1150	0	1	0	2	4	1	2	2	1	1	2	2	1	2	2	99	0	0		0		0	0								56
93	2	38	2	1	0	0	4	1	1150	0	1	0	0	6	2	1	3	1	2	1	3	1	1			0	0		0		0	0								55
94	2	40	1	1	0	0	1	1	1400	0	0	0	18	12	1	2	2	1	1	2	2	1	2	6	99	0	0		0		0	0								55
95	2	38	0	0	0	1	4	1	1500	0	0	0	0	3	2	2	2	1	2	2	2	1	1			0	0		0		0	0								55
96	2	34	1	1	0	1	4	2	1200	0	0	0	3	4	2	3	1	1	2	3	1	1	2	2	99	0	0		0		0	0								54
97	2	40	0	0	0	0	3	1	1050	0	0	0	3	6	1	2	2	1	1	2	2	1	1			1	0		0		1	0	19	1		1	3	2		54
98	2	37	1	1	0	1	4	2	1500	1	1	0	2	4	1	2	2	1	1	2	2	1	1			1	0		1	10	0	0								54
99	2	40	1	1	0	0	4	1	1510	0	1	0	10	12	3	2	3	1	1	2	2	1	2	6	99	0	0		0		0	0								54
100	2	40	0	0	0	0	1	4	1200	0	0	0	0	1	1	2	2	1	1	2	2	1	1			1	0		1	13	0	0								53
101	2	36	1	1	0	1	4	2	1095	0	1	0	5	8	1	2	2	1	1	2	2	1	2	6	99	0	0		0		0	0								53
102	2	38	1	1	0	1	4	2	2500	1	1	0	0	3	1	2	2	1	2	3	1	1	2	1	99	0	0		0		0	0								53
103	2	38	0	0	0	0	4	2	2550	1	1	0	6	9	1	2	2	1	1	2	2	1	1			0	0		0		0	0								53
104	2	41	0	0	0	0	4	1	1200	0	0	0	6	9	1	2	2	1	1	2	2	1	2	6	36	0	0		0		0	0								52
105	2	40	0	0	0	0	4	1	2200	0	1	0	0	5	2	2	2	1	2	2	2	1	2	6	99	0	0		0		0	0								52
106	2	38	1	1	0	1	4	1	1640	0	1	0	0	1	3	2	3	1	2	2	2	1	2	1	99	0	0		0		0	0								51
107	2	39	1	1	0	1	4	1	1450	0	0	0	0	3	2	2	2	1	2	2	2	1	2	0	99	0	0		0		0	0								50
108	2	39	1	1	0	0	1	4	1500	1	1	0	24	12	1	2	2	1	1	2	2	1	2	12	99	0	0		0		0	0								50
109	2	38	1	1	0	0	4	2	1580	0	1	0	4	6	1	2	2	1	1	2	2	1	2	4	99	0	0		0		0	0								50
110	2	40	1	1	0	0	4	1	1300	0	0	0	18	8	1	2	2	1	1	2	2	1	2	2	99	0	0		0		0	0								49
111	2	39	0	0	0	0	4	1	1200	0	0	0	6	9	2	2	2	1	2	2	2	1	2	6	36	0	0		0		0	0								48
112	2	41	0	0	0	0	4	1	1120	0	0	0	0	2	1	2	1	1	2	2	1	1	2	1	99	0	0		0		0	0								48
113	2	40	1	1	0	0	1	4	1600	0	1	0	12	8	1	2	2	1	1	2	2	1	2	12	99	0	0		0		0	0								47
114	2	41	0	0	0	0	4	1	1200	1	0	0	3	4	1	2	2	1	1	2	2	1	1			1	0	48	0		1	0	36	1		1	3	2		47
115	2	40	1	1	0	1	4	1	2300	0	0	0	0	2	2	2	2	1	2	2	2	1	1			0	0		0		0	0								47
116	2	30	0	0	0	0	4	1	1370	0	1	0	0	2	1	2	1	1	1	2	1	1	1			1	0		0		1	0	45	2	31	2	3	2		47
117	2	38	1	1	0	1	4	1	1800	0	0	0	0	2	1	2	2	1	1	2	2	1	2	1	99	0	0		0		0	0								47
118	2	34	1	1	0	1	4	2	1800	0	1	0	0	2	1	2	2	1	1	2	2	1	2	2	99	0	0		0		0	0								46
119	2	38	1	1	0	1	4	1	1500	0	1	0	0	2	3	1	3	1	2	2	2	1	1			1	0		1	25	0	0								46
120	2	41	0	0	0	0	4	1	1000	0	0	0	6	8	1	2	2	1	1	2	2	1	2	6	36	0	0		0		0	0								45
121	2	40	0	0	0	0	4	1	1200	0	1	0	2	4	2	2	2	1	2	3	2	1	1			1	0		0		1	0	33	1		1	3	1		45
122	2	31	0	0	1	0	4	1	1100	0	0	0	0	3	1	2	2	1	1	2	2	1	2	1	99	0	0		0		0	0								45
123	2	40	0	0	0	0	4	1	1700	0	0	0	4	6	1	2	2	1	1	2	2	1	2	6	99	0	0		0		0	0								45
124	2	38	0	0	0	1	4	1	1150	0	1	0	0	7	1	2	2	1	3	2	3	1	2	1	99	0	0		0		0	0								44
125	2	38	1	1	0	1	4	1	1040	0	0	0	0	2	2	2	2	1	3	2	3	1	2	1	99	0	0		0		0	0								44
126	2	38	0	0	0	0	4	1	1100	0	0	0	1	2	2	1	2	1	2	2	2	1	1			1	0		0		1	0	26	1		1	3	1		43
127	2	38	0	0	0	0	4	1	1140	0	1	0	3	4	1	2	2	1	1	2	2	1	2	3	12	0	0		0		0	0								43
128	2	39	0	0	0	0	3	4	1055	0	1	0	3	4	1	2	2	1	1	2	2	1	1			1	0		0		1	0	30	1		1	1	1		43
129	2	34	0	0	1	0	4	2	1300	0	1	0	0	1	1	2	1	1	1	2	2	1	1			0	0		0		0	0								42
130	2	41	0	0	0	0	4	1	1250	1	1	0	2	4	1	2	2	1	1	2	2	1	1			1	0		0		1	0	30	1		1	1	2		42
131	2	38	2	1	0	0	4	2	1200	0	0	0	0	2	1	2	2	1	1	2	2	1	2	1	99	0	0		0		0	0								42
132	2	30	0	0	1	0	4	2	2000	0	1	0	4	6	1	2	2	1	1	2	2	1	1			0	0		0		0	0								42
133	2	37	1	1	1	0	4	1	1200	1	1	0	0	2	1	2	2	1	1	2	2	1	1			1	0		0		0	1								41
134	2	34	1	1	0	0	4	1	1200	1	1	0	0	2	1	2	2	1	1	2	2	1	2	2	30	0	0		0		0	0								41
135	2	38	0	0	0	0	4	2	1550	0	1	0	2	5	1	2	2	1	1	2	2	1	2	2	99	0	0		0		0	0								41
136	2	40	0	0	0	0	4	1	1220	0	0	0	6	8	1	2	2	1	1	2	2	1	1			0	0		0		0	0								41
137	2	38	0	0	0	0	1	1	1553	0	1	0	1	2	1	2	2	1	1	2	2	1	1			1	0		0		1	0	21	1		1	3	1		41
138	2	39	0	0	0	0	1	4	1100	0	1	0	0	1	1	2	2	1	1	2	2	1	2	1	99	0	0		0		0	0								40
139	2	37	1	1	0	1	4	2	2200	0	1	0	3	5	1	2	2	1	1	2	2	1	2	0	99	0	0		0		0	0								40
140	2	40	0	0	0	0	4	1	1700	1	1	0	6	9	1	2	2	1	1	2	2	1	2	6	18	0	0		0		0	0								40
141	2	38	0	0	1	0	4	1	1100	0	0	0	0	2	1	2	2	2	1	2	2	1	1	1	3	1	1	14	0		0	0								39
142	2	37	0	0	1	0	4	1	2000	1	1	0	0	2	1	2	2	1	1	2	2	1	2	1	12	0	0		0		0	0								38
143	2	39	0	0	0	0	1	1	1100	0	0	0	5	7	1	2	2	1	1	2	2	1	1	6	4	1	1	16	0		0	0								38
144	2	39	0	0	0	0	4	1	1400	0	0	0	6	8	1	2	2	1	1	2	2	1	2	8	12	0	0		0		0	0								38
145	2	38	2	1	0	0	4	1	1600	0	0	0	0	2	1	2	2	1	1	2	2	1	2	1	99	0	0		0		0	0								38
146	2	36	1	1	0	1	4	1	1100	0	0	0	10	14	1	2	3	1	1	2	2	1	2	6	99	0	0		0		0	0								37
147	2	41	0	0	0	0	4	1	1480	0	0	0	12	8	1	2	3	1	1	2	2	1	2	8	99	0	0		0		0	0								36
148	2	41	0	0	0	0	4	1	2100	1	1	0	0	2	1	2	2	1	1	2	2	1	1			1	0		0		1	0	24	1		1	3	1		36
149	2	40	1	1	0	0	4	1	1400	0	1	0	3	6	1	2	2	2	1	2	2	3	2	3	99	0	0		0		0	0								35
150	2	38	1	1	0	1	4	1	1420	0	0	0	0	2	1	2	1	2	3	2	1	2	2	0	99	0	0		0		0	0								35
151	2	38	1	1	0	1	4	1	1600	1	1	0	6	9	1	2	1	1	1	2	1	1	2	6	99	0	0		0		0	0								35
152	2	41	0	0	0	0	4	1	1020	0	0	0	2	5	1	2	2	2	1	2	2	3	1			0	0		0		0	0								34
153	2	38	2	1	1	0	1	1	1100	0	0	0	0	2	1	2	2	1	1	2	2	2	2	1	99	0	0		0		0	0								33
154	2	38	1	1	0	1	4	1	1100	0	0	0	3	5	1	2	2	3	1	2	1	3	2	3	99	0	0		0		0	0								32
155	2	38	0	0	0	0	4	2	1030	0	0	0	6	8	1	2	2	1	1	2	1	2	1			0	0		0		0	0								32
156	2	40	1	1	0	0	1	1	1226	1	0	0	1	3	1	2	3	1	1	2	2	2	2	1	99	0	0		0		0	0								31
157	2	34	1	1	0	1	4	1	3350	1	1	0	2	4	1	2	2	1	3	3	1	2	2	1	99	0	0		0		0	0								31
158	2	37	1	1	0	0	4	2	2200	0	1	0	0	3	1	2	2	1	3	2	3	1	1			0	0		0		0	0								30
159	2	38	1	1	0	1	4	1	1700	0	1	0	0	2	1	2	3	1	1	2	3	1	2	0	99	0	0		0		0	0								29
160	2	38	1	1	0	1	4	1	2500	1	1	0	1	1	2	2	2	1	3	2	2	1	2	0	99	0	0		0		0	0								29
161	2	36	0	0	1	0	4	2	2000	1	1	0	0	2	1	2	2	1	1	2	2	1	1			0	0		0		0	0								28
162	2	36	1	1	0	1	4	2	1700	0	1	0	0	3	1	2	2	1	3	2	3	1	2	1	99	0	0		0		0	0								28
163	2	37	5	1	0	0	1	1	1650	0	0	0	0	2	1	2	2	2	1	2	2	2	2	3	99	0	0		0		0	0								28
164	2	39	1	1	0	1	1	1	1020	0	0	0	0	2	1	2	1	1	1	2	1	1	2	1	12	0	0		0		0	0								27
165	2	39	2	1	0	0	1	1	1200	0	0	0	4	6	1	2	2	1	1	2	2	1	2	3	99	0	0		0		0	0								26
166	2	41	0	0	0	0	4	1	1730	0	1	0	1	2	1	3	1	1	1	2	1	1	1			0	0		0		0	0								26
167	2	41	0	0	0	0	3	1	1212	1	1	1	6	9	1	2	2	1	1	2	3	1	2	6	12	0	0		0		0	0								26
168	2	31	1	1	0	1	4	1	1800	0	1	0	3	5	1	2	1	1	3	1	2	1	2	3	99	0	0		0		0	0								26
169	2	41	1	1	0	0	3	4	1100	0	1	0	6	9	1	2	2	1	1	2	2	2	2	2	99	0	0		0		0	0								26
170	2	37	1	1	0	0	4	2	1700	0	1	0	6	8	1	2	2	1	1	2	2	2	2	6	99	0	0		0		0	0								25
171	2	36	0	0	0	0	4	2	1500	0	1	0	4	7	1	3	1	1	1	2	1	2	1			0	0		0		0	0								25
172	2	40	0	0	0	0	3	4	1840	1	1	0	3	5	1	2	1	1	1	2	1	1	1			0	0		0		0	0								24
173	2	39	1	1	0	1	3	4	1300	0	1	0	5	7	1	2	2	1	1	2	1	1	2	4	99	0	0		0		0	0								24
174	2	40	0	0	0	0	4	1	2150	1	1	0	2	4	1	2	1	1	1	2	1	1	1			0	0		0		0	0								24
175	2	40	0	0	0	0	4	1	1400	0	1	0	2	3	1	2	3	1	1	2	2	1	1			0	0		0		0	0								24
176	2	34	1	1	1	1	4	1	1500	0	1	0	0	2	1	2	2	2	1	2	1	3	2	2	99	0	0		0		0	0								23
177	2	34	2	1	0	1	4	2	1450	1	1	0	0	4	2	2	2	1	2	2	1	1	2	1	99	0	0		0		0	0								23
178	2	41	0	0	0	0	4	1	1400	0	1	0	4	7	1	2	2	1	1	2	2	2	1			0	0		0		0	0								22
179	2	38	2	1	0	1	4	1	1650	0	0	0	2	3	1	2	3	1	1	2	2	2	2	0	99	0	0		0		0	0								22
180	2	41	0	0	0	0	4	1	1200	1	0	0	2	4	1	2	1	1	1	2	1	1	1			0	0		0		0	0								21
181	2	38	1	1	0	1	4	1	1070	0	0	0	0	2	2	2	1	2	1	2	2	3	2	1	99	0	0		0		0	0								21
182	2	37	0	0	1	0	4	1	1300	0	0	0	0	2	1	2	2	1	1	2	1	1	1			0	0		0		0	0								20
183	2	41	0	0	0	0	4	1	1400	0	0	0	3	5	1	3	1	1	1	2	1	1	1			0	0		0		0	0								20
184	2	37	0	0	0	0	1	1	1100	1	1	0	3	6	1	2	2	2	1	2	1	2	1			0	0		0		0	0								20
185	2	39	0	0	0	0	1	1	1050	0	0	0	4	7	1	2	2	1	1	2	2	1	1			0	0		0		0	0								19
186	2	38	0	0	0	0	4	1	1030	0	0	0	5	7	1	2	2	1	1	2	3	1	1			0	0		0		0	0								18
187	2	40	2	1	0	1	1	1	1450	0	1	0	2	1	1	3	1	1	1	2	3	1	2	2	99	0	0		0		0	0								18
188	2	39	0	0	0	0	3	4	1500	0	0	0	8	12	1	2	2	1	1	2	2	1	1			0	0		0		0	0								18
189	2	41	3	1	0	0	4	1	1140	0	1	0	0	1	1	3	1	1	1	2	2	1	2	1	99	0	0		0		0	0								17
190	2	38	4	1	0	1	4	2	1200	0	0	0	0	2	1	2	1	1	1	2	1	1	2	0	99	0	0		0		0	0								17
191	2	40	0	0	0	0	4	1	1350	1	1	0	6	8	1	2	2	2	1	2	2	1	1			0	0		0		0	0								17
192	2	38	1	1	0	1	4	1	2100	0	1	0	0	2	1	3	2	1	1	2	2	1	2	2	99	0	0		0		0	0								16
193	2	38	1	1	0	1	4	1	1200	0	1	0	3	5	1	2	2	2	1	2	2	2	2	3	99	0	0		0		0	0								15
194	2	39	1	1	0	0	4	1	1100	0	0	0	3	5	1	2	2	2	1	2	2	2	2	3	99	0	0		0		0	0								14
195	2	39	2	1	0	1	4	1	1300	1	1	0	6	4	1	2	2	2	1	2	2	2	2	4	99	0	0		0		0	0								14
196	2	38	0	0	1	0	4	1	1400	0	1	0	0	2	1	2	2	2	1	2	2	2	1			0	0		0		0	0								14
197	2	38	1	1	0	1	1	1	1012	0	1	0	0	2	1	3	2	1	1	2	2	1	2	1	99	0	0		0		0	0								13
198	2	40	0	0	0	0	4	1	1950	0	1	0	12	12	1	2	1	2	1	2	1	1	1			0	0		0		0	0								13
199	2	39	1	1	0	0	1	1	1070	0	1	0	0	2	1	2	3	1	1	2	2	1	2	2	99	0	0		0		0	0								13
200	2	40	0	0	0	0	1	1	1370	1	1	0	6	9	1	2	2	1	1	2	2	1	1			0	0		0		0	0								12
